# Supplementary material for: Preliminary study on Bioassay of Capparis spinosa L. seed extract and seed germination
Source: PeerJ. 2023 Mar 14;11:e15082. doi: 10.7717/peerj.15082 (PMC10022504; doi:10.7717/peerj.15082)
Supplement: Supplemental Information 1 [file peerj-11-15082-s001.zip]

Archive with 4 entries (3 files):
- Original data/Effects of Caper Seed Extraction on Chinese Cabbage Seeds.xlsx
- Original data/Germination Experiment of Caper Seeds with Different Treatments.xlsx
- Original data/Water Absorption of Caper Seeds.xlsx
- Original data/
