# Supplementary material for: Preliminary study on Bioassay of Capparis spinosa L. seed extract and seed germination
Source: PeerJ. 2023 Mar 14;11:e15082. doi: 10.7717/peerj.15082 (PMC10022504; doi:10.7717/peerj.15082)
Supplement: Supplemental Information 1 [file peerj-11-15082-s001.zip › Original data/Germination Experiment of Caper Seeds with Different Treatments.xlsx]

## Sheet: Germination potential
Germination potential
FeSO₄	0	0.1	0.3	0.5	0.7	0.9	1.1
Repeat 1	0.14	0.2	0.38	0.26	0.22	0.24	0.3
Repeat 2	0.08	0.24	0.22	0.32	0.32	0.32	0.2
Repeat 3	0.04	0.22	0.18	0.24	0.42	0.26	0.18
Average	0.0866667	0.22	0.26	0.273333	0.32	0.273333	0.226667
KNO3	0	2	3	3.5	4	4.5	5
Repeat 1	0.14	0.16	0.28	0.24	0.22	0.2	0.18
Repeat 2	0.08	0.2	0.26	0.38	0.28	0.28	0.26
Repeat 3	0.04	0.2	0.32	0.26	0.28	0.16	0.18
Average	0.0866667	0.186667	0.286667	0.293333	0.26	0.213333	0.206667
PEG	0	10	15	20	25	30	35
Repeat 1	0.14	0.24	0.2	0.36	0.36	0.36	0.34
Repeat 2	0.08	0.3	0.24	0.26	0.34	0.32	0.46
Repeat 3	0.04	0.2	0.38	0.24	0.28	0.36	0.22
Average	0.0866667	0.246667	0.273333	0.286667	0.326667	0.346667	0.34
NaCl	0	10	25	50	100	150	200
Repeat 1	0.14	0.04	0.12	0.32	0.16	0.06	0.08
Repeat 2	0.08	0.1	0.04	0.36	0.12	0.1	0.02
Repeat 3	0.04	0.04	0.1	0.22	0.04	0.08	0.04
Average	0.0866667	0.06	0.0866667	0.3	0.106667	0.08	0.0466667
GA3	0	175	200	225	250	275	300
Repeat 1	0.14	0.32	0.36	0.18	0.32	0.18	0.1
Repeat 2	0.08	0.3	0.28	0.16	0.12	0.16	0.2
Repeat 3	0.04	0.14	0.28	0.34	0.2	0.18	0.18
Average	0.0866667	0.253333	0.306667	0.226667	0.213333	0.173333	0.16
Sand Tibetan
4℃	CK	1 Day	7 Days	14Days	21Days
Repeat 1	0.14	0.1	0.14	0.3	0.3
Repeat 2	0.08	0.08	0.22	0.24	0.3
Repeat 3	0.04	0.08	0.1	0.2	0.2
Average	0.0866667	0.0866667	0.153333	0.246667	0.266667
Room tempreture	CK	1 Day	7 Days	14Days	21Days
Repeat 1	0.14	0.08	0.14	0.24	0.26
Repeat 2	0.08	0.08	0.18	0.3	0.14
Repeat 3	0.04	0.06	0.16	0.14	0.32
Average	0.0866667	0.0733333	0.16	0.226667	0.24

## Sheet: Germination rate
Germination rate
FeSO4	0	0.1	0.3	0.5	0.7	0.9	1.1
Repeat 1	0.06	0.02	0.02	0.06	0.12	0.06	0.06
Repeat 2	0.1	0.02	0.08	0.08	0.02	0.04	0.04
Repeat 3	0.02	0.06	0.04	0.08	0.06	0.06	0.04
Average	0.06	0.0333333	0.0466667	0.0733333	0.0666667	0.0533333	0.0466667
KNO3	0	0.02	0.03	0.035	0.04	0.045	0.05
Repeat 1	0.06	0.04	0.12	0.1	0.04	0.08	0.02
Repeat 2	0.1	0.02	0.04	0.16	0.08	0.1	0.06
Repeat 3	0.02	0.02	0.06	0.1	0.12	0.04	0.08
Average	0.06	0.0266667	0.0733333	0.12	0.08	0.0733333	0.0533333
PEG	0	10	15	20	25	30	35
Repeat 1	0.06	0.04	0.06	0.04	0.12	0.14	0.04
Repeat 2	0.1	0.04	0.08	0.06	0.22	0.14	0.14
Repeat 3	0.02	0.08	0.08	0.12	0.22	0.18	0.1
Average	0.06	0.0533333	0.0733333	0.0733333	0.186667	0.153333	0.0933333
NaCl	0	10	25	50	100	150	200
Repeat 1	0.06	0.04	0.16	0.06	0.08	0.04	0.04
Repeat 2	0.1	0.04	0.16	0.12	0.1	0.06	0.08
Repeat 3	0.02	0.04	0.26	0.06	0.02	0.04	0.02
Average	0.06	0.04	0.193333	0.08	0.0666667	0.0466667	0.0466667
GA3	0	175	200	225	250	275	300
Repeat 1	0.06	0.03	0.12	0.1	0.2	0.06	0.1
Repeat 2	0.1	0.24	0.18	0.18	0.12	0.08	0.08
Repeat 3	0.02	0.06	0.16	0.24	0.26	0.1	0.03
Average	0.06	0.11	0.153333	0.173333	0.193333	0.08	0.07
Sand Tibetan
4℃	CK	1 Day	7 Days	14Days	21Days
Repeat 1	0.06	0.13	0.14	0.15	0.2
Repeat 2	0.1	0.1	0.11	0.16	0.21
Repeat 3	0.02	0.14	0.16	0.18	0.12
Average	0.06	0.123333	0.136667	0.163333	0.176667
Room tempreture	CK	1 Day	7 Days	14Days	21Days
Repeat 1	0.06	0.08	0.16	0.13	0.2
Repeat 2	0.1	0.12	0.12	0.14	0.15
Repeat 3	0.02	0.1	0.11	0.2	0.13
Average	0.06	0.1	0.13	0.156667	0.16
