# Supplementary material for: Preliminary study on Bioassay of Capparis spinosa L. seed extract and seed germination
Source: PeerJ. 2023 Mar 14;11:e15082. doi: 10.7717/peerj.15082 (PMC10022504; doi:10.7717/peerj.15082)
Supplement: Supplemental Information 1 [file peerj-11-15082-s001.zip › Original data/Water Absorption of Caper Seeds.xlsx]

## Sheet: Sheet1
Unbroken seed coat		2h	4h	6h	8h	10h	12h	14h	16h	18h	20h	22h	24h
Repeat 1		0.1103	0.1776	0.2318	0.2915	0.2991	0.3575	0.3595	0.3869	0.3962	0.3962	0.3962	0.3962
Repeat 2		0.0844	0.1237	0.1253	0.154	0.3429	0.347	0.4295	0.437	0.4377	0.4383	0.4383	0.4383
Repeat 3		0.0776	0.1498	0.1898	0.2399	0.2431	0.262	0.2639	0.2687	0.2687	0.2722	0.2751	0.2751
Average		0.0907667	0.150367	0.1823	0.228467	0.295033	0.322167	0.350967	0.3642	0.367533	0.3689	0.369867	0.369867
Frayed seed coat		2h	4h	6h	8h	10h	12h	14h	16h	18h	20h	22h	24h
Repeat 1		0.2924	0.3648	0.4553	0.469	0.4751	0.4889	0.4909	0.5039	0.5046	0.506	0.506	0.506
Repeat 2		0.1713	0.3214	0.3477	0.4359	0.4468	0.4479	0.4485	0.4496	0.4544	0.4626	0.4626	0.4626
Repeat 3		0.0563	0.1747	0.4274	0.5271	0.5433	0.5523	0.5533	0.5643	0.5656	0.5644	0.5646	0.5646
Average		0.173333	0.286967	0.410133	0.477333	0.4884	0.496367	0.497567	0.505933	0.5082	0.511	0.511067	0.511067
